# Supplementary material for: Effect of Disparity in Self Dispersion Interactions on Phase Behaviors of Molten A-b-B Diblock Copolymers
Source: Polymers (Basel). 2022 Dec 21;15(1):30. doi: 10.3390/polym15010030 (PMC9824038; doi:10.3390/polym15010030)
Supplement: Supplementary file 1 [file polymers-15-00030-s001.zip]

Archive with 1 entries (1 files):
- polymers-2035722-supplementary.pdf
